# Supplementary material for: HDX-MS reveals structural determinants for RORγ hyperactivation by synthetic agonists
Source: eLife. 2019 Jun 7;8:e47172. doi: 10.7554/eLife.47172 (PMC6579513; doi:10.7554/eLife.47172)
Supplement: Supplementary file 1. — Data collection and refinement statistics are shown for SR2211, SR19265, and SR19355 co-crystal structures. [file elife-47172-supp1.xlsx]

## Sheet: Table1
	RORγLBD Co-crystal
Compound ID (PDB ID)	SR19265 (6NWU)	SR19355 (6NWS)	SR2211 (6NWT)
Data Collection
Wavelength	1	1	1
Resolution range	56.19-3.2 (3.32-3.2)	56.87-2.435(2.52-2.44)	28.75-2.35(2.43-2.35)
Space group	P 41 21 2	P 41 21 2	P 61
Unit cell	59.88 59.88 162.55 90 90 90	60.8047 60.8047 160.647 90 90 90	99.59 99.59 129.6 90 90 120
Total reflections	61751 (6117)	191145 (15214)	60601 (6064)
Unique reflections	5345 (516)	11958 (1158)	30310 (3030)
Multiplicity	11.6 (11.9)	16.0 (13.1)	2.0 (2.0)
Completeness (%)	99.96 (100.00)	99.12 (99.31)	99.82 (99.84)
Mean I/sigma(I)	9.55 (3.43)	9.21 (2.34)	21.07 (5.03)
Wilson B-factor	56.42	53.47	39.18
R-merge	0.1904 (0.8166)	0.1634 (1.256)	0.02162 (0.1603)
R-meas	0.1994 (0.8537)	0.1689 (1.306)	0.03057 (0.2268)
R-pim	0.05817 (0.2461)	0.04194 (0.3539)	0.02162 (0.1603)
CC1/2	0.995 (0.904)	0.994 (0.945)	0.999 (0.932)
CC*	0.999 (0.974)	0.999 (0.986)	1 (0.982)
Model Refinement
Reflections used in refinement	5343 (516)	11859 (1152)	30293 (3030)
Reflections used for R-free	535 (52)	586 (58)	1563 (160)
R-work	0.2188 (0.2558)	0.2504 (0.3407)	0.1805 (0.2032)
R-free	0.2754 (0.3470)	0.2992 (0.3871)	0.2135 (0.2392)
CC(work)	0.928 (0.811)	0.944 (0.797)	0.964 (0.915)
CC(free)	0.945 (0.579)	0.943 (0.757)	0.951 (0.869)
Number of non-hydrogen atoms	2144	2169	3990
macromolecules	2108	2140	3795
ligands	33	1	74
solvent	3	28	121
Protein residues	259	260	468
Validation Statistics
RMS(bonds)	0.004	0.004	0.004
RMS(angles)	0.97	0.87	0.93
Ramachandran favored (%)	97.28	97.67	98.05
Ramachandran allowed (%)	2.72	2.33	1.95
Ramachandran outliers (%)	0	0	0
Rotamer outliers (%)	0	0	2.43
Clashscore	7.78	3.48	6.82
Molprobity Score	1.56 (100th %)	1.21 (100th %)	1.7 (98th %)
Cβ deviations >0.25Å	0	0	0
Bad bonds (%)	0	0	0
Bad angles (%)	0	0	0
Cis Prolines	0/6	0/6	0/9
B-Factor
Average B-factor	50.76	67.56	52.22
macromolecules	50.65	67.77	51.62
ligands	59.96	62.97	88.25
solvent	-	52.16	49.06
Number of TLS groups	6	10	7
